# Supplementary material for: Genetic parameters and genome-wide association study of hyperpigmentation of the visceral peritoneum in chickens
Source: BMC Genomics. 2013 May 16;14:334. doi: 10.1186/1471-2164-14-334 (PMC3663821; doi:10.1186/1471-2164-14-334)
Supplement: Additional file 3: Table S1. — Basic information on the 39,833 SNP markers on the chicken physical map. [file 1471-2164-14-334-S3.xls]

## Sheet: Sheet1
Table S1. Basic information on the 39,833 SNP markers on the chicken physical map.
Chromosome	No. of SNP Markers	Physical Mapa (Kb)	Marker Density (Kb/SNP)
1	6231	200994	32.2571
2	4690	154874	33.0221
3	3581	113658	31.7391
4	2899	94230.4	32.5045
5	1937	62238.9	32.1316
6	1477	37400.4	25.3219
7	1478	38384.8	25.9708
8	1210	30671.7	25.3485
9	1006	25554.4	25.4019
10	1135	22556.4	19.8735
11	1031	21928.1	21.2688
12	1085	20536.7	18.9278
13	994	18911.9	19.0261
14	891	15819.5	17.7547
15	900	12968.2	14.4091
16	14	432.983	30.9274
17	764	11182.5	14.6368
18	769	10925.3	14.2071
19	730	9939.72	13.6161
20	1231	13986.2	11.3617
21	659	6959.64	10.5609
22	254	3936.57	15.4983
23	532	6042.22	11.3576
24	600	6400.11	10.6668
25	151	2031.8	13.4556
26	552	5102.44	9.24355
27	399	4841.97	12.1353
28	471	4512.03	9.57967
LGE22C19W28_E50C23	99	895.237	9.0428
LGE64	1	49.846	49.846
MTb	4	16.775	4.19375
Z	1552	74602.3	48.0685
UNc	506	-	-
Total	39833	1.05095e+06	26.3838
a WASHUC2, May 2006;
b Mitochondria.
c Unassignment on chromosomes.
